# Supplementary material for: Amylimycins A–C, New Bacillomycin D Analogs from Marine-Derived Bacillus amyloliquefaciens
Source: Mar Drugs. 2026 Jun 17;24(6):218. doi: 10.3390/md24060218 (PMC13301712; doi:10.3390/md24060218)
Supplement: Supplementary file 1 [file marinedrugs-24-00218-s001.zip]

Archive with 1 entries (1 files):
- marinedrugs-4372349-supplementary.pdf
